# Supplementary material for: The Impact of YRNAs on HNSCC and HPV Infection
Source: Biomedicines. 2023 Feb 23;11(3):681. doi: 10.3390/biomedicines11030681 (PMC10045647; doi:10.3390/biomedicines11030681)
Supplement: Supplementary file 1 [file biomedicines-11-00681-s001.zip]

Archive with 1 entries (1 files):
- biomedicines-2127464-supplementary.pdf
